# Supplementary material for: Iron-Doped Molybdenum Sulfide Nanoflowers on Graphene for High-Performance Supercapacitors
Source: Molecules. 2025 Oct 10;30(20):4045. doi: 10.3390/molecules30204045 (PMC12566374; doi:10.3390/molecules30204045)
Supplement: Supplementary file 1 [file molecules-30-04045-s001.zip]

Archive with 1 entries (1 files):
- molecules-3876388-supplementary.pdf
